# Supplementary material for: Viral Load as a Factor Affecting the Fatality of Patients Suffering from Severe Fever with Thrombocytopenia Syndrome
Source: Viruses. 2022 Apr 23;14(5):881. doi: 10.3390/v14050881 (PMC9144926; doi:10.3390/v14050881)
Supplement: Supplementary file 1 [file viruses-14-00881-s001.zip]

Archive with 1 entries (1 files):
- viruses-1643508-supplementary.pdf
